# Supplementary material for: Asynchronous ripple oscillations between left and right hippocampi during slow-wave sleep
Source: PLoS One. 2017 Feb 3;12(2):e0171304. doi: 10.1371/journal.pone.0171304 (PMC5291648; doi:10.1371/journal.pone.0171304)
Supplement: S1 File — File containing ripple count trough all animals and sessions. (ODS) [file pone.0171304.s002.ods]

## Sheet: R243
R243		IPSI				CONTRA
			(Hz)		(Hz)		(Hz)
		CSC1	ev_freq	CSC2	ev_freq	CSC3	ev_freq			AVERAGE	SUM				CSC1	CSC2	CSC3
total ripples	1SD	1692	0.56	2008	0.67	3633	1.21			2,444.33	7333			low	592	428	830
	2SD	923	0.31	646	0.22	958	0.32			842.33	2527			high	145	89	97
	3SD	592	0.20	418	0.14	359	0.12			456.33	1369
	4SD	419	0.14	279	0.09	183	0.06			293.67	881
	5SD	273	0.09	186	0.06	100	0.03			186.33	559
	6SD	162	0.05	126	0.04	67	0.02			118.33	355
	7SD	93	0.03	79	0.03	40	0.01			70.67	212
	8SD	48	0.02	57	0.02	26	0.01			43.67	131
	9SD	30	0.01	31	0.01	19	0.01			26.67	80
	10SD	17	0.01	14	0.00	12	0.00			14.33	43
rip_freq (Hz)	1SD	119.27		139.43		112.7
	2SD	121.66		142.9		111.69
	3SD	118.86		145.41		110.71
	4SD	118.86
	5SD	117.69
	6SD	116.22
	7SD	115.95		142.03		111.54
ripple length	1SD	78.6643		74.3277		69.0476
	2SD	71.1268		77.0898		59.6033
	3SD	65.9628		69.0191		57.3816
	4SD	60.7399		62.3656		54.6448
	5SD	57.8755		59.4086		54

## Sheet: R269
R269		IPSI				CONTRA
			(Hz)		(Hz)		(Hz)
		CSC5	ev_freq	CSC6	ev_freq	CSC4	ev_freq								CSC4	CSC5	CSC6
total ripples	1SD	2903	0.97	1818	0.61	4249	1.42			2,990.00	8970			low	1105	748	527
	2SD	859	0.29	576	0.19	1404	0.47			946.33	2839			high	57	106	30
	3SD	475	0.16	212	0.07	521	0.17			402.67	1208
	4SD	261	0.09	103	0.03	211	0.07			191.67	575
	5SD	146	0.05	57	0.02	92	0.03			98.33	295
	6SD	82		37		43				54.00	162
	7SD	44		29		25				32.67	98
	8SD	31		27		10				22.67	68
	9SD	15		24		6				15.00	45
	10SD	11		22		4				12.33	37
rip_freq (Hz)	1SD	138.68		129.55		100.068
	2SD	134.12		125.83		98.98
	3SD	136.26		126.033		100.16
	7SD	135.34		121.38		96.64
ripple length	1SD	98.1573		74.9569		67.1687
	2SD	74.9709		68.4028		55.7336
	3SD	66.2105		65.8019		52.975
	4SD	62.4521		65.0485		51.6588
	5SD	58.5616		64.0351		51.6304

## Sheet: R275
R275		IPSI				CONTRA
2014-02-11			(Hz)		(Hz)		(Hz)
		CSC1	ev_freq	CSC4	ev_freq	CSC3	ev_freq								CSC1	CSC3	CSC4
total ripples	1SD	4058	1.35	3084	1.03	1432	0.48			2,858.00	8574			low	621	267	136
	2SD	657	0.22	145	0.05	305	0.10			369.00	1107			high	32	18	2
	3SD	245	0.08	33	0.01	131	0.04			136.33	409
	4SD	95	0.03	17	0.01	70	0.02			60.67	182
	5SD	44	0.01	10	0.00	41	0.01			31.67	95
	6SD	20		8		31				19.67	59
	7SD	12		8		24				14.67	44
	8SD	8		8		18				11.33	34
	9SD	6		8		17				10.33	31
	10SD	4		8		13				8.33	25
rip_freq (Hz)	1SD	146.58		150.44		132.308
	2SD	145.403		149.72		131.73
	3SD	142.7		146.06		131.93
	7SD	146.67		148.33		126.81
ripple length	1SD	67.5333		64.4617		65.2933
	2SD	58.3714		53.4483		59.6721
	3SD	52.2449		50		55.7252
	4SD	52.1053		50		55
	5SD	50		50		53.6585

## Sheet: R296
R296		IPSI				CONTRA
2013-10-21			(Hz)		(Hz)		(Hz)
		CSC2	ev_freq	CSC3	ev_freq	CSC4	ev_freq								CSC2	CSC3	CSC4
total ripples	1SD	4626	1.72	4142	1.54	3472	1.29			4,080.00	12240			low	249	310	578
	2SD	255	0.09	317	0.12	623	0.23			398.33	1195			high	2	0	43
	3SD	52	0.02	76	0.03	243	0.09			123.67	371
	4SD	12	0.00	16	0.01	106	0.04			44.67	134
	5SD	4	0.00	6	0.00	52	0.02			20.67	62
	6SD	2		0		22				8.00	24
	7SD	0		0		9				3.00	9
	8SD	0		0		4				1.33	4
	9SD	0		0		3				1.00	3
	10SD	0		0		3				1.00	3
rip_freq (Hz)	1SD	153.41		155.25		153.64
	2SD	151.33		152.96		156.44
	3SD	151.54		152.63		156.51
	7SD	0		147.78		152.96
ripple length	1SD	69.9849		72.2839		66.4171
	2SD	59.6078		61.1987		60.8347
	3SD	52.8846		51.3158		56.7901
	4SD	54.1667		53.125		56.6038
	5SD	50		50		52.8846

## Sheet: R317
R317		IPSI				CONTRA
2014-05-27			(Hz)		(Hz)		(Hz)
		CSC2	ev_freq	CSC3	ev_freq	CSC4	ev_freq								CSC2	CSC3	CSC4
total ripples	1SD	3058	1.02	2759	0.92	3337	1.11			3,051.33	9154			low	589	515	778
	2SD	749	0.25	584	0.19	805	0.27			712.67	2138			high	32	19	53
	3SD	268	0.09	203	0.07	305	0.10			258.67	776
	4SD	130	0.04	88	0.03	136	0.05			118.00	354
	5SD	79	0.03	47	0.02	64	0.02			63.33	190
	6SD	53		33		32				39.33	118
	7SD	41		23		18				27.33	82
	8SD	31		17		12				20.00	60
	9SD	24		14		9				15.67	47
	10SD	22		11		7				13.33	40
rip_freq (Hz)	1SD	103.75		108.41		119.71
	2SD	104.6		107.53		119.53
	3SD	102.66		104.95		119.31
	7SD	102.66		103.044		118.33
ripple length	1SD	70.7652		84.904		69.4991
	2SD	60.8812		82.6199		60.2029
	3SD	60.8209		71.1823		58.0442
	4SD	63.8462		56.25		55.3957
	5SD	63.2911		59.5745		53.5714
