# Supplementary material for: Asynchronous ripple oscillations between left and right hippocampi during slow-wave sleep
Source: PLoS One. 2017 Feb 3;12(2):e0171304. doi: 10.1371/journal.pone.0171304 (PMC5291648; doi:10.1371/journal.pone.0171304)
Supplement: S2 File — File cointaining the inter ripple interval and numbers of cycles per ripples through all animals and sessions. (ODS) [file pone.0171304.s003.ods]

## Sheet: R243
R243
counts	distance	counts	distance	counts	distance		counts	distance	counts	distance
CSC1		CSC2		CSC3			LEFT		RIGHT
221	8025.9794	166	8499.1004	647	21637.7864		8262.5399	193.5	21637.7864	647
77	22998.8384	32	24329.1014	117	63576.8594		23663.9699	54.5	63576.8594	117
64	37971.6974	26	40159.1024	37	105515.9324		39065.3999	45	105515.9324	37
50	52944.5564	42	55989.1034	15	147455.0054		54466.8299	46	147455.0054	15
45	67917.4154	34	71819.1044	2	189394.0784		69868.2599	39.5	189394.0784	2
38	82890.2744	26	87649.1054	5	231333.1514		85269.6899	32	231333.1514	5
22	97863.1334	21	103479.1064	1	273272.2244		100671.1199	21.5	273272.2244	1
16	112835.9924	11	119309.1074	0	315211.2974		116072.5499	13.5	315211.2974	0
9	127808.8514	10	135139.1084	1	357150.3704		131473.9799	9.5	357150.3704	1
6	142781.7105	7	150969.1094	2	399089.4434		146875.41	6.5	399089.4434	2
7	157754.5695	9	166799.1104	0	441028.5164		162276.84	8	441028.5164	0
7	172727.4285	8	182629.1114	0	482967.5894		177678.27	7.5	482967.5894	0
6	187700.2875	4	198459.1123	0	524906.6624		193079.6999	5	524906.6624	0
4	202673.1465	6	214289.1133	0	566845.7355		208481.1299	5	566845.7355	0
3	217646.0055	4	230119.1143	0	608784.8085		223882.5599	3.5	608784.8085	0
4	232618.8645	2	245949.1153	0	650723.8815		239283.9899	3	650723.8815	0
3	247591.7235	3	261779.1163	0	692662.9545		254685.4199	3	692662.9545	0
1	262564.5825	1	277609.1173	0	734602.0275		270086.8499	1	734602.0275	0
0	277537.4415	1	293439.1183	0	776541.1005		285488.2799	0.5	776541.1005	0
2	292510.3005	1	309269.1193	0	818480.1735		300889.7099	1.5	818480.1735	0
1	307483.1595	1	325099.1203	0	860419.2465		316291.1399	1	860419.2465	0
0	322456.0185	1	340929.1213	0	902358.3195		331692.5699	0.5	902358.3195	0
1	337428.8775	1	356759.1223	0	944297.3925		347093.9999	1	944297.3925	0
0	352401.7365	0	372589.1233	0	986236.4655		362495.4299	0	986236.4655	0
2	367374.5955	0	388419.1243	0	1028175.539		377896.8599	1	1028175.539	0
1	382347.4545	2	404249.1253	0	1070114.612		393298.2899	1.5	1070114.612	0
0	397320.3136	1	420079.1263	0	1112053.685		408699.72	0.5	1112053.685	0
0	412293.1726	0	435909.1273	0	1153992.758		424101.15	0	1153992.758	0
0	427266.0316	0	451739.1283	0	1195931.831		439502.58	0	1195931.831	0
0	442238.8906	2	467569.1293	0	1237870.904		454904.01	1	1237870.904	0
0	457211.7496	0	483399.1303	0	1279809.977		470305.44	0	1279809.977	0
0	472184.6086	0	499229.1313	0	1321749.05		485706.87	0	1321749.05	0
0	487157.4676	1	515059.1323	1	1363688.123		501108.3	0.5	1363688.123	1
0	502130.3266	1	530889.1333	0	1405627.196		516509.73	0.5	1405627.196	0
0	517103.1856	0	546719.1343	0	1447566.269		531911.16	0	1447566.269	0
0	532076.0446	1	562549.1353	0	1489505.342		547312.59	0.5	1489505.342	0
0	547048.9036	0	578379.1363	0	1531444.415		562714.02	0	1531444.415	0
0	562021.7626	0	594209.1373	0	1573383.488		578115.45	0	1573383.488	0
0	576994.6216	0	610039.1383	0	1615322.561		593516.88	0	1615322.561	0
0	591967.4806	0	625869.1393	0	1657261.634		608918.31	0	1657261.634	0
0	606940.3396	0	641699.1403	0	1699200.707		624319.74	0	1699200.707	0
0	621913.1986	0	657529.1413	0	1741139.78		639721.17	0	1741139.78	0
0	636886.0577	0	673359.1423	0	1783078.853		655122.6	0	1783078.853	0
0	651858.9167	0	689189.1433	0	1825017.926		670524.03	0	1825017.926	0
0	666831.7757	0	705019.1443	0	1866956.999		685925.46	0	1866956.999	0
0	681804.6347	0	720849.1452	0	1908896.072		701326.89	0	1908896.072	0
0	696777.4937	0	736679.1462	0	1950835.145		716728.32	0	1950835.145	0
0	711750.3527	0	752509.1472	0	1992774.218		732129.75	0	1992774.218	0
0	726723.2117	0	768339.1482	0	2034713.291		747531.18	0	2034713.291	0
1	741696.0707	2	784169.1492	1	2076652.364		762932.61	1.5	2076652.364	1

## Sheet: R269
R269
distance	counts	distance	counts	distance	counts		distance	counts	distance	counts
CSC5		CSC6		CSC4			LEFT		RIGHT
7472.2229	374	7993.2599	258	9511.2274	709		7732.7414	316	9511.2274	709
21208.8689	92	22722.4799	50	27513.9814	194		21965.6744	71	27513.9814	194
34945.5149	62	37451.6999	27	45516.7354	71		36198.6074	44.5	45516.7354	71
48682.1609	44	52180.9199	32	63519.4894	41		50431.5404	38	63519.4894	41
62418.8069	34	66910.1399	21	81522.2434	27		64664.4734	27.5	81522.2434	27
76155.4529	35	81639.3599	21	99524.9974	14		78897.4064	28	99524.9974	14
89892.0989	26	96368.5799	20	117527.7514	14		93130.3394	23	117527.7514	14
103628.7449	19	111097.7999	15	135530.5054	2		107363.2724	17	135530.5054	2
117365.3909	9	125827.0199	11	153533.2594	4		121596.2054	10	153533.2594	4
131102.0369	8	140556.2399	8	171536.0134	6		135829.1384	8	171536.0134	6
144838.6829	5	155285.4599	13	189538.7674	3		150062.0714	9	189538.7674	3
158575.3289	2	170014.6799	5	207541.5214	3		164295.0044	3.5	207541.5214	3
172311.9749	7	184743.8999	10	225544.2754	4		178527.9374	8.5	225544.2754	4
186048.6209	3	199473.1199	5	243547.0294	4		192760.8704	4	243547.0294	4
199785.2669	4	214202.3399	6	261549.7834	2		206993.8034	5	261549.7834	2
213521.9129	2	228931.5599	4	279552.5374	1		221226.7364	3	279552.5374	1
227258.5589	2	243660.7799	1	297555.2914	0		235459.6694	1.5	297555.2914	0
240995.2049	3	258389.9999	2	315558.0454	0		249692.6024	2.5	315558.0454	0
254731.8509	1	273119.22	2	333560.7994	0		263925.5355	1.5	333560.7994	0
268468.4969	0	287848.44	0	351563.5534	0		278158.4685	0	351563.5534	0
282205.1429	2	302577.66	2	369566.3074	0		292391.4015	2	369566.3074	0
295941.7889	2	317306.88	1	387569.0614	1		306624.3345	1.5	387569.0614	1
309678.4349	2	332036.1	1	405571.8154	0		320857.2675	1.5	405571.8154	0
323415.0809	0	346765.32	1	423574.5694	0		335090.2005	0.5	423574.5694	0
337151.7269	0	361494.54	1	441577.3234	0		349323.1335	0.5	441577.3234	0
350888.3729	1	376223.76	0	459580.0774	0		363556.0665	0.5	459580.0774	0
364625.0189	2	390952.98	1	477582.8314	0		377788.9995	1.5	477582.8314	0
378361.6649	2	405682.2	1	495585.5854	0		392021.9325	1.5	495585.5854	0
392098.3109	0	420411.42	1	513588.3393	2		406254.8655	0.5	513588.3393	2
405834.9569	0	435140.64	0	531591.0933	0		420487.7985	0	531591.0933	0
419571.6029	1	449869.86	2	549593.8473	1		434720.7315	1.5	549593.8473	1
433308.2489	1	464599.08	1	567596.6013	0		448953.6645	1	567596.6013	0
447044.8949	1	479328.3	0	585599.3553	0		463186.5975	0.5	585599.3553	0
460781.5409	0	494057.52	0	603602.1093	0		477419.5305	0	603602.1093	0
474518.1869	0	508786.74	0	621604.8633	0		491652.4635	0	621604.8633	0
488254.8329	0	523515.96	1	639607.6173	0		505885.3965	0.5	639607.6173	0
501991.4789	0	538245.18	0	657610.3713	0		520118.3295	0	657610.3713	0
515728.1249	0	552974.4	0	675613.1253	0		534351.2625	0	675613.1253	0
529464.7709	0	567703.62	0	693615.8793	0		548584.1955	0	693615.8793	0
543201.4169	0	582432.84	0	711618.6333	0		562817.1285	0	711618.6333	0
556938.0629	0	597162.06	0	729621.3873	0		577050.0615	0	729621.3873	0
570674.7089	0	611891.28	0	747624.1413	0		591282.9945	0	747624.1413	0
584411.3549	0	626620.5001	0	765626.8953	0		605515.9275	0	765626.8953	0
598148.0009	0	641349.7201	0	783629.6493	0		619748.8605	0	783629.6493	0
611884.6469	0	656078.9401	0	801632.4033	0		633981.7935	0	801632.4033	0
625621.2929	0	670808.1601	1	819635.1573	0		648214.7265	0.5	819635.1573	0
639357.9389	0	685537.3801	0	837637.9113	0		662447.6595	0	837637.9113	0
653094.5849	0	700266.6001	0	855640.6653	0		676680.5925	0	855640.6653	0
666831.2309	0	714995.8201	0	873643.4193	0		690913.5255	0	873643.4193	0
680567.8769	1	729725.0401	1	891646.1733	1		705146.4585	1	891646.1733	1

## Sheet: R275
R275
distance	counts	distance	counts	distance	counts		distance	counts	distance	counts
CSC1		CSC3		CSC4			LEFT		RIGHT
5436.0409	139	8360.7479	55	15890.4899	44		6898.3944	97	15890.4899	44
14991.4219	88	23626.9439	27	46354.7699	9		19309.1829	57.5	46354.7699	9
24546.8029	58	38893.1399	24	76819.0499	13		31719.9714	41	76819.0499	13
34102.1838	56	54159.3359	20	107283.3299	12		44130.75985	38	107283.3299	12
43657.5648	44	69425.5319	12	137747.6099	8		56541.54835	28	137747.6099	8
53212.9458	41	84691.7279	20	168211.8899	4		68952.33685	30.5	168211.8899	4
62768.3268	43	99957.9239	8	198676.1699	4		81363.12535	25.5	198676.1699	4
72323.7078	27	115224.1199	10	229140.4499	6		93773.91385	18.5	229140.4499	6
81879.0888	27	130490.3159	13	259604.7299	0		106184.7024	20	259604.7299	0
91434.4698	8	145756.5119	12	290069.0099	2		118595.4909	10	290069.0099	2
100989.8508	9	161022.7079	4	320533.2899	1		131006.2794	6.5	320533.2899	1
110545.2318	14	176288.904	7	350997.5699	4		143417.0679	10.5	350997.5699	4
120100.6128	13	191555.1	8	381461.8499	2		155827.8564	10.5	381461.8499	2
129655.9938	16	206821.296	6	411926.1299	0		168238.6449	11	411926.1299	0
139211.3748	5	222087.492	4	442390.4099	5		180649.4334	4.5	442390.4099	5
148766.7558	6	237353.688	4	472854.6899	2		193060.2219	5	472854.6899	2
158322.1368	2	252619.884	2	503318.9699	0		205471.0104	2	503318.9699	0
167877.5178	5	267886.08	2	533783.2499	0		217881.7989	3.5	533783.2499	0
177432.8988	3	283152.276	3	564247.5299	2		230292.5874	3	564247.5299	2
186988.2798	4	298418.472	3	594711.8099	0		242703.3759	3.5	594711.8099	0
196543.6608	2	313684.668	1	625176.0899	2		255114.1644	1.5	625176.0899	2
206099.0418	2	328950.864	6	655640.3699	3		267524.9529	4	655640.3699	3
215654.4228	1	344217.06	1	686104.6499	0		279935.7414	1	686104.6499	0
225209.8037	1	359483.256	4	716568.9299	3		292346.5299	2.5	716568.9299	3
234765.1847	2	374749.4521	0	747033.2099	2		304757.3184	1	747033.2099	2
244320.5657	2	390015.6481	1	777497.4899	0		317168.1069	1.5	777497.4899	0
253875.9467	0	405281.8441	1	807961.7699	0		329578.8954	0.5	807961.7699	0
263431.3277	0	420548.0401	1	838426.0499	0		341989.6839	0.5	838426.0499	0
272986.7087	0	435814.2361	0	868890.3299	1		354400.4724	0	868890.3299	1
282542.0897	0	451080.4321	0	899354.6099	0		366811.2609	0	899354.6099	0
292097.4707	0	466346.6281	0	929818.8899	0		379222.0494	0	929818.8899	0
301652.8517	1	481612.8241	1	960283.1699	0		391632.8379	1	960283.1699	0
311208.2327	0	496879.0201	2	990747.4499	0		404043.6264	1	990747.4499	0
320763.6137	0	512145.2161	1	1021211.73	0		416454.4149	0.5	1021211.73	0
330318.9947	0	527411.4121	0	1051676.01	0		428865.2034	0	1051676.01	0
339874.3757	0	542677.6081	1	1082140.29	2		441275.9919	0.5	1082140.29	2
349429.7567	0	557943.8042	0	1112604.57	0		453686.7805	0	1112604.57	0
358985.1377	0	573210.0002	0	1143068.85	1		466097.569	0	1143068.85	1
368540.5187	0	588476.1962	0	1173533.13	0		478508.3575	0	1173533.13	0
378095.8997	0	603742.3922	0	1203997.41	0		490919.146	0	1203997.41	0
387651.2807	0	619008.5882	0	1234461.69	0		503329.9345	0	1234461.69	0
397206.6617	0	634274.7842	0	1264925.97	2		515740.723	0	1264925.97	2
406762.0427	0	649540.9802	0	1295390.25	0		528151.5115	0	1295390.25	0
416317.4236	0	664807.1762	0	1325854.53	0		540562.2999	0	1325854.53	0
425872.8046	0	680073.3722	1	1356318.81	0		552973.0884	0.5	1356318.81	0
435428.1856	0	695339.5682	0	1386783.09	0		565383.8769	0	1386783.09	0
444983.5666	0	710605.7642	0	1417247.37	0		577794.6654	0	1417247.37	0
454538.9476	0	725871.9602	0	1447711.65	0		590205.4539	0	1447711.65	0
464094.3286	0	741138.1563	0	1478175.93	0		602616.2425	0	1478175.93	0
473649.7096	1	756404.3523	1	1508640.21	1		615027.031	1	1508640.21	1

## Sheet: R296
R296
distance	counts	distance	counts	distance	counts		distance	counts	distance	counts
CSC2		CSC3		CSC4			LEFT		RIGHT
32084.0684	193	46480.3514	258	6310.7054	213		6310.7054	213	39282.2099	225.5
95054.3054	15	138243.1544	13	17744.1164	92		17744.1164	92	116648.7299	14
158024.5424	6	230005.9574	11	29177.5274	52		29177.5274	52	194015.2499	8.5
220994.7794	6	321768.7604	9	40610.9384	41		40610.9384	41	271381.7699	7.5
283965.0164	5	413531.5634	4	52044.3494	38		52044.3494	38	348748.2899	4.5
346935.2533	6	505294.3664	0	63477.7604	30		63477.7604	30	426114.8099	3
409905.4903	0	597057.1694	3	74911.1714	14		74911.1714	14	503481.3299	1.5
472875.7273	0	688819.9724	3	86344.5824	12		86344.5824	12	580847.8499	1.5
535845.9643	3	780582.7754	4	97777.9934	15		97777.9934	15	658214.3699	3.5
598816.2013	4	872345.5784	1	109211.4044	9		109211.4044	9	735580.8899	2.5
661786.4383	2	964108.3815	1	120644.8154	8		120644.8154	8	812947.4099	1.5
724756.6753	1	1055871.185	0	132078.2264	9		132078.2264	9	890313.9299	0.5
787726.9123	2	1147633.988	0	143511.6374	5		143511.6374	5	967680.4499	1
850697.1493	0	1239396.791	0	154945.0484	6		154945.0484	6	1045046.97	0
913667.3863	0	1331159.594	0	166378.4594	3		166378.4594	3	1122413.49	0
976637.6233	1	1422922.397	1	177811.8705	3		177811.8705	3	1199780.01	1
1039607.86	0	1514685.2	0	189245.2815	2		189245.2815	2	1277146.53	0
1102578.097	0	1606448.003	0	200678.6925	3		200678.6925	3	1354513.05	0
1165548.334	0	1698210.806	0	212112.1035	2		212112.1035	2	1431879.57	0
1228518.571	1	1789973.609	0	223545.5145	3		223545.5145	3	1509246.09	0.5
1291488.808	1	1881736.412	0	234978.9255	1		234978.9255	1	1586612.61	0.5
1354459.045	0	1973499.215	0	246412.3365	3		246412.3365	3	1663979.13	0
1417429.282	0	2065262.018	0	257845.7475	2		257845.7475	2	1741345.65	0
1480399.519	0	2157024.821	0	269279.1585	0		269279.1585	0	1818712.17	0
1543369.756	0	2248787.624	0	280712.5695	0		280712.5695	0	1896078.69	0
1606339.993	0	2340550.427	0	292145.9805	0		292145.9805	0	1973445.21	0
1669310.23	0	2432313.23	0	303579.3915	0		303579.3915	0	2050811.73	0
1732280.467	0	2524076.033	0	315012.8025	0		315012.8025	0	2128178.25	0
1795250.704	0	2615838.836	0	326446.2135	0		326446.2135	0	2205544.77	0
1858220.941	0	2707601.639	0	337879.6245	1		337879.6245	1	2282911.29	0
1921191.178	0	2799364.442	0	349313.0355	2		349313.0355	2	2360277.81	0
1984161.415	0	2891127.245	0	360746.4465	1		360746.4465	1	2437644.33	0
2047131.652	0	2982890.048	0	372179.8575	2		372179.8575	2	2515010.85	0
2110101.889	1	3074652.851	0	383613.2685	1		383613.2685	1	2592377.37	0.5
2173072.126	0	3166415.654	0	395046.6795	1		395046.6795	1	2669743.89	0
2236042.363	0	3258178.457	0	406480.0905	0		406480.0905	0	2747110.41	0
2299012.6	0	3349941.26	0	417913.5015	2		417913.5015	2	2824476.93	0
2361982.837	0	3441704.063	0	429346.9125	0		429346.9125	0	2901843.45	0
2424953.074	0	3533466.866	0	440780.3236	0		440780.3236	0	2979209.97	0
2487923.311	0	3625229.669	0	452213.7346	0		452213.7346	0	3056576.49	0
2550893.548	0	3716992.472	0	463647.1456	0		463647.1456	0	3133943.01	0
2613863.785	0	3808755.275	0	475080.5566	0		475080.5566	0	3211309.53	0
2676834.022	0	3900518.078	0	486513.9676	0		486513.9676	0	3288676.05	0
2739804.259	0	3992280.881	0	497947.3786	0		497947.3786	0	3366042.57	0
2802774.496	0	4084043.684	0	509380.7896	0		509380.7896	0	3443409.09	0
2865744.733	0	4175806.487	0	520814.2006	0		520814.2006	0	3520775.61	0
2928714.97	0	4267569.29	0	532247.6116	0		532247.6116	0	3598142.13	0
2991685.207	0	4359332.093	0	543681.0226	0		543681.0226	0	3675508.65	0
3054655.444	0	4451094.896	0	555114.4336	0		555114.4336	0	3752875.17	0
3117625.681	1	4542857.699	1	566547.8446	1		566547.8446	1	3830241.69	1

## Sheet: R317
R317
distance	counts	distance	counts	distance	counts		distance	counts	distance	counts
CSC2		CSC3		CSC4			LEFT		RIGHT
42166.4759	508	41017.0864	420	5671.6609	258		5671.6609	258	41591.78115	464
125202.5279	54	121675.1584	63	15559.6819	133		15559.6819	133	123438.8432	58.5
208238.5799	15	202333.2303	20	25447.7029	78		25447.7029	78	205285.9051	17.5
291274.6319	5	282991.3023	4	35335.7239	59		35335.7239	59	287132.9671	4.5
374310.6838	1	363649.3743	4	45223.7449	48		45223.7449	48	368980.0291	2.5
457346.7358	1	444307.4463	0	55111.7658	45		55111.7658	45	450827.0911	0.5
540382.7878	1	524965.5183	0	64999.7868	32		64999.7868	32	532674.1531	0.5
623418.8398	1	605623.5903	1	74887.8078	22		74887.8078	22	614521.2151	1
706454.8918	0	686281.6623	0	84775.8288	17		84775.8288	17	696368.2771	0
789490.9438	0	766939.7343	0	94663.8498	12		94663.8498	12	778215.3391	0
872526.9958	0	847597.8063	0	104551.8708	8		104551.8708	8	860062.4011	0
955563.0478	0	928255.8783	0	114439.8918	12		114439.8918	12	941909.4631	0
1038599.1	0	1008913.95	1	124327.9128	7		124327.9128	7	1023756.525	0.5
1121635.152	0	1089572.022	0	134215.9338	6		134215.9338	6	1105603.587	0
1204671.204	0	1170230.094	0	144103.9548	6		144103.9548	6	1187450.649	0
1287707.256	0	1250888.166	0	153991.9758	5		153991.9758	5	1269297.711	0
1370743.308	0	1331546.238	0	163879.9968	6		163879.9968	6	1351144.773	0
1453779.36	0	1412204.31	0	173768.0178	3		173768.0178	3	1432991.835	0
1536815.412	0	1492862.382	0	183656.0388	7		183656.0388	7	1514838.897	0
1619851.464	0	1573520.454	0	193544.0598	3		193544.0598	3	1596685.959	0
1702887.516	0	1654178.526	0	203432.0808	0		203432.0808	0	1678533.021	0
1785923.568	0	1734836.598	0	213320.1018	1		213320.1018	1	1760380.083	0
1868959.62	1	1815494.67	0	223208.1228	1		223208.1228	1	1842227.145	0.5
1951995.672	0	1896152.742	0	233096.1438	1		233096.1438	1	1924074.207	0
2035031.724	0	1976810.814	0	242984.1648	1		242984.1648	1	2005921.269	0
2118067.776	0	2057468.886	0	252872.1858	1		252872.1858	1	2087768.331	0
2201103.828	0	2138126.958	0	262760.2068	1		262760.2068	1	2169615.393	0
2284139.88	0	2218785.03	0	272648.2278	1		272648.2278	1	2251462.455	0
2367175.932	0	2299443.102	0	282536.2488	0		282536.2488	0	2333309.517	0
2450211.984	0	2380101.174	0	292424.2698	0		292424.2698	0	2415156.579	0
2533248.036	0	2460759.246	0	302312.2908	0		302312.2908	0	2497003.641	0
2616284.088	0	2541417.318	0	312200.3118	0		312200.3118	0	2578850.703	0
2699320.14	0	2622075.39	0	322088.3328	0		322088.3328	0	2660697.765	0
2782356.192	0	2702733.462	0	331976.3538	1		331976.3538	1	2742544.827	0
2865392.244	0	2783391.534	0	341864.3748	0		341864.3748	0	2824391.889	0
2948428.296	0	2864049.606	0	351752.3958	0		351752.3958	0	2906238.951	0
3031464.348	0	2944707.678	0	361640.4168	0		361640.4168	0	2988086.013	0
3114500.4	0	3025365.75	0	371528.4378	0		371528.4378	0	3069933.075	0
3197536.452	0	3106023.822	0	381416.4588	0		381416.4588	0	3151780.137	0
3280572.504	0	3186681.894	0	391304.4798	0		391304.4798	0	3233627.199	0
3363608.556	0	3267339.966	0	401192.5008	1		401192.5008	1	3315474.261	0
3446644.608	0	3347998.038	0	411080.5218	0		411080.5218	0	3397321.323	0
3529680.66	0	3428656.11	0	420968.5428	0		420968.5428	0	3479168.385	0
3612716.712	0	3509314.182	0	430856.5638	0		430856.5638	0	3561015.447	0
3695752.764	0	3589972.254	0	440744.5848	0		440744.5848	0	3642862.509	0
3778788.816	0	3670630.326	0	450632.6058	0		450632.6058	0	3724709.571	0
3861824.868	0	3751288.398	0	460520.6268	0		460520.6268	0	3806556.633	0
3944860.92	0	3831946.47	0	470408.6478	0		470408.6478	0	3888403.695	0
4027896.972	0	3912604.542	0	480296.6688	0		480296.6688	0	3970250.757	0
4110933.024	1	3993262.614	1	490184.6898	1		490184.6898	1	4052097.819	1

## Sheet: all_rats_iri
		distance	count	distance	count
		LEFT		RIGHT			SE LEFT		SE RIGHT
		6975.2084	215.5	25582.69895	417.9		36.35863034		125.7318973
		19648.5251	81.6	75506.63675	78.5		14.45285439		34.7943961
		32321.8418	52.1	125430.5745	29.4		6.716397844		11.47976481
		44995.15849	44.4	175354.5123	16		3.93192065		6.505766673
		57668.47519	36.2	225278.4501	8.8		3.849025851		4.670653059
		70341.79187	33.1	275202.3879	5.3		3.043024811		2.3
		83015.10857	23.2	325126.3257	4.2		2.918047292		2.522895162
		95688.42527	16.6	375050.2635	2.1		1.78465683		1.029563014
		108361.742	14.3	424974.2013	1.7		2.022374842		0.860232527
		121035.0587	9.1	474898.1391	2.5		0.92736185		0.974679434
		133708.3754	7.9	524822.0769	1.1		0.4		0.556776436
		146381.6921	8.5	574746.0147	1.5		1.457737974		0.836660027
		159055.0088	7.2	624669.9525	1.5		1.055935604		0.707106781
		171728.3255	6.4	674593.8904	0.8		1.208304597		0.8
		184401.6422	4.4	724517.8282	1.4		0.533853913		0.979795897
		197074.9589	3.8	774441.7659	0.8		0.489897949		0.374165739
		209748.2756	2.9	824365.7037	0		0.81240384		0
		222421.5923	2.6	874289.6415	0		0.430116263		0
		235094.909	2.8	924213.5793	0.4		1.124722188		0.4
		247768.2257	2.2	974137.5171	0.1		0.644204936		0.1
		260441.5424	1.1	1024061.455	0.5		0.331662479		0.387298335
		273114.8591	2	1073985.393	0.8		0.651920241		0.583095189
		285788.1758	1.3	1123909.331	0.1		0.2		0.1
		298461.4925	0.8	1173833.268	0.6		0.463680925		0.6
		311134.8092	0.7	1223757.206	0.4		0.2		0.4
		323808.1259	0.9	1273681.144	0		0.291547595		0
		336481.4426	0.7	1323605.082	0		0.254950976		0
		349154.7593	0.6	1373529.02	0		0.291547595		0
		361828.076	0.1	1423452.957	0.6		0.1		0.4
		374501.3927	0.4	1473376.895	0		0.244948974		0
		387174.7094	0.7	1523300.833	0.2		0.435889894		0.2
		399848.0261	0.6	1573224.771	0		0.244948974		0
		412521.3428	0.8	1623148.709	0.2		0.339116499		0.2
		425194.6595	0.6	1673072.646	0.1		0.187082869		0.1
		437867.9762	0.2	1722996.584	0		0.2		0
		450541.2929	0.3	1772920.522	0.4		0.122474487		0.4
		463214.6096	0.4	1822844.46	0		0.4		0
		475887.9263	0	1872768.398	0.2		0		0.2
		488561.2431	0	1922692.335	0		0		0
		501234.5598	0	1972616.273	0		0		0
		513907.8765	0.2	2022540.211	0		0.2		0
		526581.1932	0	2072464.149	0.4		0		0.4
		539254.5099	0	2122388.087	0		0		0
		551927.8266	0	2172312.024	0		0		0
		564601.1433	0.1	2222235.962	0		0.1		0
		577274.46	0.1	2272159.9	0		0.1		0
		589947.7767	0	2322083.838	0		0		0
			12.49787234		12.30851064

## Sheet: cycles
	LOW AMP				HIGH AMP				LOW AMP			HIGH AMP
	IPSI	IPSI	CONTRA		IPSI	IPSI	CONTRA		LEFT	RIGHT		LEFT	RIGHT
R243	10.57	13.78	10.57		13.53	20.26	13.01		12.175	10.57		16.895	13.01	6.0875	5.285		8.4475	6.505
R269	28.39	24.7	8.43		35.42	59.46	10.14		26.545	8.43		47.44	10.14	13.2725	4.215		23.72	5.07
R275	14.5	11.31	15.19		17.06	14.88	15		12.905	15.19		15.97	15	6.4525	7.595		7.985	7.5
R296	29.91	29.78	16.58		70.5	13.01	21.18		16.58	29.845		21.18	41.755	8.29	14.9225		10.59	20.8775
R317	10.34	11.41	11.83		11.81	15.1	14.54		11.83	10.875		14.54	13.455	5.915	5.4375		7.27	6.7275
									16.007	14.982		23.205	18.672	8.0035	7.491		11.6025	9.336
									2.77	3.87		6.16	5.82	1.38	1.94		3.08	2.91
